# Supplementary material for: Predictive Value of Monocyte-To-Lymphocyte Ratio in Differentiating Heart Failure with Reduced Ejection Fraction in Patients with Severe Aortic Stenosis—A Retrospective Analysis
Source: J Clin Med. 2024 Oct 19;13(20):6249. doi: 10.3390/jcm13206249 (PMC11508807; doi:10.3390/jcm13206249)
Supplement: Supplementary file 1 [file jcm-13-06249-s001.zip]

Archive with 1 entries (1 files):
- jcm-3230005-supplementary.pdf
